# Supplementary material for: Stochastic demethylation and redundant epigenetic suppressive mechanisms generate highly heterogeneous responses to pharmacological DNA methyltransferase inhibition
Source: J Exp Clin Cancer Res. 2025 Jan 23;44:21. doi: 10.1186/s13046-025-03294-x (PMC11755921; doi:10.1186/s13046-025-03294-x)
Supplement: Supplementary file 2 — Supplementary Material 2 [file 13046_2025_3294_MOESM2_ESM.xlsx]

## Sheet: Ark1
gene_symbol	transcript_id
AKAP3	ENST00000228850.6
AKAP4	ENST00000358526.7
BAGE2	ENST00000470054.5
BRDT	ENST00000362005.7
CAGE1	ENST00000296742.11
CALR3	ENST00000269881.7
COX6B2	ENST00000326529.9
CSAG1	ENST00000370287.7
CT45A1	ENST00000594117.4
CT47A1	ENST00000433030.3
CT83	ENST00000371894.5
CTAG1A	ENST00000599837.3
CTAG1B	ENST00000328435.2
CTAG2	ENST00000369585.3
CTCFL	ENST00000243914.7
CTNNA2	ENST00000466387.5
DDX58	ENST00000379883.3
DKKL1	ENST00000221498.6
DMRT1	ENST00000382276.8
FAM133A	ENST00000322139.4
FBXO39	ENST00000321535.5
FMR1NB	ENST00000370467.8
FTHL17	ENST00000359202.5
GAGE12B	NM_001127345.2
GAGE2A	ENST00000362097.1
HORMAD1	ENST00000361824.7
HSPB9	ENST00000565659.1
IL13RA2	ENST00000243213.2
LDHC	ENST00000280704.8
LEMD1	ENST00000367154.5
LY6K	ENST00000292430.10
MAEL	ENST00000367872.9
MAGEA1	ENST00000356661.7
MAGEA11	ENST00000355220.6
MAGEA12	ENST00000357916.8
MAGEA2	ENST00000595583.5
MAGEA3	ENST00000370278.4
MAGEA4	ENST00000276344.6
MAGEA5	ENST00000446757.1
MAGEB1	ENST00000378981.7
MAGEB2	ENST00000378988.5
MAGEC1	ENST00000285879.5
MAGEC2	ENST00000247452.4
ODF2	ENST00000372791.7
OIP5	ENST00000220514.8
PAGE1	ENST00000376150.4
PAGE2	ENST00000374968.8
PAGE2B	ENST00000374971.1
PAGE5	ENST00000289619.9
PASD1	ENST00000370357.5
PBK	ENST00000301905.9
PLAC1	ENST00000359237.9
POTEA	ENST00000519951.2
POTEB	ENST00000439682.1
POTEE	ENST00000356920.9
POTEF	ENST00000409914.6
PRAME	ENST00000398741.5
PRSS50	ENST00000315170.13
RGS22	ENST00000360863.11
SPA17	ENST00000227135.6
SPANXB1	ENST00000449283.2
SPANXC	ENST00000358993.2
SPANXD	ENST00000370515.3
SPANXN1	ENST00000370493.3
SPANXN4	ENST00000446864.1
SPATA19	ENST00000299140.8
SSX1	ENST00000376919.3
SSX2	ENST00000337502.5
SSX3	ENST00000298396.6
SSX5	ENST00000311798.5
TDRD1	ENST00000251864.6
TDRD9	ENST00000409874.9
TEKT5	ENST00000283025.6
TEX14	ENST00000389934.7
TFDP3	ENST00000310125.4
TLR3	ENST00000296795.7
TSSK6	ENST00000585580.3
TULP2	ENST00000221399.7
XAGE1A	ENST00000375602.1
XAGE1B	ENST00000375616.5
XAGE2	ENST00000286049.3
XAGE5	ENST00000351072.5
ZNF165	ENST00000377325.2
